# Supplementary material for: Evaluation of Strategies to Reduce Equine Strongyle Infective Larvae on Pasture and Study of Larval Migration and Overwintering in a Nordic Climate
Source: Animals (Basel). 2022 Nov 10;12(22):3093. doi: 10.3390/ani12223093 (PMC9686517; doi:10.3390/ani12223093)
Supplement: Supplementary file 1 [file animals-12-03093-s001.zip]

Archive with 1 entries (1 files):
- animals-1978754-supplementary.xlsx
