# Supplementary material for: Evaluation of Strategies to Reduce Equine Strongyle Infective Larvae on Pasture and Study of Larval Migration and Overwintering in a Nordic Climate
Source: Animals (Basel). 2022 Nov 10;12(22):3093. doi: 10.3390/ani12223093 (PMC9686517; doi:10.3390/ani12223093)
Supplement: Supplementary file 1 [file animals-12-03093-s001.zip › animals-1978754-supplementary.xlsx]

## Sheet: Faecal removal
Date	sampling weeks	Rainfall	Feacal removal	Control	Rainfall sum on week of sampling (sampling always on a Monday)	Temp weekly	Temp (SD)
	1	2.21429			15.5		June					weekly rainfall
	2	0.585714			4.1		15,0 (2,5)		1	2022-06-19	3	15.5
2022-07-03	3	1.28571	0	41	9						0.8
	4	0.471429			3.3						0
2022-07-17	5	0.228571	0	0	1.6		July				0
	6	0.742857			5.2		16,9 (1,4)				8
2022-07-31	7	0.742857	0	0	15.7						0.2
	8	0.457143			3.2						3.5
2022-08-14	9	2.48571	0	0	17.4		Aug		2	2022-06-26	2	4.1
	10	2.87143			20.1		15,9 (2,3)				0
2022-08-28	11	3.88571	6	12601	27.2						0
	12	2.41429			16.9						0
2022-09-11	13	3.07143	0	3842	21.5		Sep				0
	14	3.3			23.1		12,4 (1,6)				0
2022-09-25	15	0.0285714	55	7219	0.2						2.1
	16	4.85714			34		Oct		3	2022-07-03	8	9
2022-10-09	17	3.11667	0	3271	30.7		7,0 (3,3)				0
	18	0.857143			6						0
2022-10-23	19	1.1	0	4350	16.3						0
											0
											0
											1
									4	2022-07-10	0.2	3.3
											0.1
											0
											0
											0
											0						3271		4350
											3
									5	2022-07-17	0.3	1.6
											0.6
											0
											0
											0
											0.7
											0
									6	2022-07-24	0	5.2
											0
											0
											0.2
											5
											0
											0
									7	2022-07-31	0	15.7
											0
											0.1
											3
											10
											1.5
											1.1
									8	2022-08-07	0.1	3.2
											0
											0.4
											0
											0
											0.7
											2
									9	2022-08-14	0	17.4
											0
											0.4
											0
											10
											7
											0
									10	2022-08-21	1	20.1
											0.1
											0
											16
											3
											0
											0
									11	2022-08-28	0	27.2
											0.5
											5
											9
											0
											12
											0.7
									12	2022-09-04	0.9	16.9
											0
											0
											0
											2
											13.9
											0.1
									13	2022-09-11	13	21.5
											0.1
											2
											0.4
											6
											0
											0
									14	2022-09-18	2.6	23.1
											0
											18
											0.4
											2
											0.1
											0
									15	2022-09-25	0.1	0.2
											0.1
											0
											0
											0
											0
											0
									16	2022-10-02	10	34
											2
											0
											0
											1
											4
											17
									17	2022-10-09	5	30.7
											0.5
											7
											12
											6.1
											0.1
											0
									18	2022-10-16	3	6
											3
											0
											0
											0
											0
											0
									19	2022-10-23	0.2	16.3
											2
											10.1
											0.4
											3
											0.6
											0

## Sheet: Harrowing
Date	Weekday	samplingweeks	harrowed 2020		Summa harrowed 2020	average harrowed 2020	control 2020		control 2020	av control 2020	harrowed 2021		summa harrowed 2021	average harrowed 2021	control 2021		summa control 2021	average control 2021	Cumulative rainfall on week of sampling (diff days of the week)	rainfall		average temp (SD)
		1																	19.2	2	2		Rainfall 10d before -10 d after harrowing
		2																	7.5	0.985714	0.985714		0	13
		3																	6.9	0.857143	0.857143		0	14
		4																	7.5	1.04286	1.04286		0	15
		5																	13.2	1.74286	1.74286	24.8		16
		6																	0.3	0.0285714	0.0285714		5.7	17
		7																	30.5	0.414286	0.414286		0	18
		8																	5	0.457143	0.457143		0	19
		9																	38.7	0	0		0	20
2022-07-07	Tue	10	3500	3620	7120	3560	1200	1240	2440	1220									9.6	0.828571	0.828571	16.1 (2.1)	0	21
		11																	6.2	0.828571	0.828571		0	22
2022-07-21	Tue	12	1420	1300	2720	1360	200	240	440	220									17.4	2.45714	2.45714		0	23
		13																	20.1	3	3		0	24
2022-08-03	Mon	14	1270	1270	2540	1270	510	570	1080	540									0	0	0		0	25
		15																	1	0.128571	0.128571		0	26
2022-08-20	Thurs	16	2830	2430	5260	2630	1660	1860	3520	1760									0.5	0.0428571	0.0428571		0	27
		17																	15.9	2.22857	2.22857		8.2	28
2022-09-02	Wed	18	6680	7080	13760	6880	1570	1770	3340	1670									6.4	0.828571	0.828571		0.1	29
		19																	12.7	1.85714	1.85714		2.6	30
2022-09-14	Mon	20	1560	960	2520	1260	2870	2470	5340	2670									1.2	0.142857	0.142857		1.3	1
		21																	15.3	2.27143	2.27143		3.2	2
2022-10-01	Thurs	22	110	410	520	260	2780	2380	5160	2580									5.4	0.742857	0.742857		2.8	3
		23																	2.3	5.85714	5.85714
2022-10-14	Wed	24	2010	2010	4020	2010	4580	4080	8660	4330									41.7	0.371429	0.371429
		25																	23.2	6.62857	6.62857
2022-10-27	Tue	26	6510	4510	11020	5510	22560	26560	49120	24560									3.8	3.52857	3.52857
		27																	1.1	0.542857	0.542857
2022-11-09	Mon	28	4020	4620	8640	4320	4060	4660	8720	4360									14.5	0.157143	0.157143
		29																	4.3	2.14286	2.14286
		30																	9.6	0.757143	0.757143
2022-12-04	Fri	31	32	28	60	30	19	23	42	21									2.3	1.87143	1.87143
		32																	12	0.642857	0.642857
2022-12-17	Thurs	33	790	1072	1862	931	560	2764	3324	1662									15.1	2.08571	2.08571
		34	inegnprovtagning sö/is																12.4	2.37143	2.37143
		35	inegnprovtagning sö/is																3.5	2.28571	2.28571
		36	inegnprovtagning sö/is																20.5	0.785714	0.785714
		37	inegnprovtagning sö/is																12.1	3.9	3.9
		38	inegnprovtagning sö/is																8.1	2.12857	2.12857
		39	inegnprovtagning sö/is																2.3	1.38571	1.38571
		40	inegnprovtagning sö/is																1.8	0.885714	0.885714
		41	inegnprovtagning sö/is																2.5	0.428571	0.428571
		42	inegnprovtagning sö/is																0.2	0.528571	0.528571
		43	inegnprovtagning sö/is																0.4	0.1	0.1
		44	inegnprovtagning sö/is																5.5	0.0285714	0.0285714
		45	inegnprovtagning sö/is																0.1	1.1	1.1
		46	inegnprovtagning sö/is																1.4	0.0285714	0.0285714
		47	inegnprovtagning sö/is																4.2	0.214286	0.214286
		48																	18.4	0.585714	0.585714
		49																	0.6	2.7	2.7
2022-04-15	Thurs	50									1050	7220	8270	4135	3834	2890	6724	3362	11.1	0.0285714	0.0285714
		51																	0	1.55714	1.55714
2022-04-28	Wed	52									1120	2390	3510	1755	2830	2140	4970	2485	14.9	0	0
2022-05-03	Mon	53									1293	2657	3950	1975	1146	2552	3698	1849	11.2	2.41429	2.41429
		54																	11.7	1.7	1.7
2022-05-19	wed	55									187	573	760	380	865	536	1401	700.5	39.3	1.71429	1.71429
		56																	0	6.4	6.4
2022-06-02	Wed	57									94	249	343	171.5	1446	301	1747	873.5	33.3	0	0
		58																	3.9	5.02857	5.02857
2022-06-16	Wed	59									159	644	803	401.5	172	343	515	257.5	7.9	0.557143	0.557143
		60																	0.4	1	1
		61																	8.2	0.0571429	0.0571429				weekly rainfall prior week 1
2022-07-07	Wed	62									289	305	594	297	0	110	110	55	0	0.957143	0.957143				9.1	14.4
2022-07-12	Mon	63									289	305	594	297	55	110	165	82.5	0	0	0				0.1
																									0.0
																									0.1
																			AUT						4.0
																			date	study week	daily precip	weekly precip	monthly precip		0.0
																			2022-05-04	1	1.4	19.2	May (including 1-3)		1.1
																					0
																					0.1
																					0
																					0
																					0
																			2.02857		12.7
																			2022-05-11	2	0.3	7.5
																					2.3
																					2.3
																					0
																					0.8
																			1.07143		0.2
																					1.6
																			2022-05-18	3	2.8	6.9
																					0.1
																					0
																					0
																					0
																					4
																					0
																			2022-05-25	4	0	7.5
																					0
																					7.5
																					0
																					0
																					0
																					0
																			2022-06-01	5	0	13.2	June
																					0
																					0		54.9
																					0
																					12.1
																					1.1
																					0
																			2022-06-08	6	0	0.3
																					0.3
																					0
																					0
																					0
																					0
																					0
																			2022-06-15	7	0	30.5
																					24.8
																					5.7
																					0
																					0
																					0
																					0
																			2022-06-22	8	0	5
																					0
																					0
																					0
																					0
																					0
																					8.2
																			2022-06-29	9	0.1	38.7
																					2.6
																					1.3
																					3.2		July
																					2.8	41.4	89.3
																					0.4
																					28.3
																			2022-07-06	10	2.8	9.6
																					0
																			1.37143		2.3
																			#DIV/0!		0
																					0.1
																					0.6
																					3.8
																			2022-07-13	11	0	6.2
																					5.3
																					0
																					0.9
																					0	9.6
																					0
																					0
																			2022-07-20	12	3.4	17.4
																					2.4
																					0
																					0
																					0
																					0
																					11.6
																			2022-07-27	13	0	20.1
																					5.1
																					0.2
																					14.7
																					0.1	20.1
																					0
																					0		Aug
																			2022-08-03	14	0	0	20
																					0
																					0
																					0
																					0
																					0
																					0
																			2022-08-10	15	0	1
																					0
																					0
																					1
																					0	1
																					0
																					0
																			2022-08-17	16	0	0.5
																					0
																					0
																					0
																					0.1
																					0.4
																					0
																			2022-08-24	17	0.4	15.9
																					0.2
																					0
																					0
																					1.7	17.9
																					7.5
																					6.1
																			2022-08-31	18	2.6	6.4
																					0		Sep
																					0.3		35.6
																					2.9
																					0.1
																					0.5
																					0
																			2022-09-07	19	2.7	12.7
																					1.7
																					3.6
																					0.1
																					0	12.7
																					4.5
																					0.1
																			2022-09-14	20	0	1.2
																					1.1
																					0.1
																					0
																					0
																					0
																					0
																			2022-09-21	21	0	15.3
																					0
																					0
																					1.1
																					5	17.9
																					9.2
																					0
																			2022-09-28	22	0	5.4
																					2.6
																					0
																					0
																					0
																					0
																					2.8		Oct
																			2022-10-05	23	0	38.2	104.1
																					22.9
																					1
																					2.4
																					6.2	15.3
																					4.2
																					1.5
																			2022-10-12	24	0	2.3
																					0
																					0
																					0.9
																					1.4
																					0
																					0
																			2022-10-19	25	0	41.7
																					5.9
																					6.8
																					10.5
																					0.1	56.1
																					6.2
																					12.2
																			2022-10-26	26	14.4	23.2
																					0.6
																					2.5
																					0
																					0
																					1.6
																					4.1
																			2022-11-02	27	3.6	3.8	Nov
																					0		30
																					0
																					0	3.8
																					0
																					0
																					0.2
																			2022-11-09	28	0	1.1
																					0.3
																					0
																					0.3
																					0.4
																					0.1
																					0
																			2022-11-16	29	0.1	14.5
																					1.6
																					1.4
																					3.5
																					0
																					7.9
																					0
																			2022-11-23	30	0	4.3
																					2.1
																					2.2
																					0
																					0
																					0	3.6
																					0
																			2022-11-30	31	2.2	9.6	Dec
																					0.3		47
																					0.1
																					1
																					6
																					0
																					0
																			2022-12-07	32	0	2.3
																					0
																					0
																					0
																					1.1
																					1.2	6
																					0
																			2022-12-14	33	1.4	12
																					2.3
																					0
																					6.7
																					0.5
																					0.3
																					0.8
																			2022-12-21	34	0	15.1
																					4.1
																					0
																					1.2
																					5.1
																					4.2
																					0.5
																			2022-12-28	35	5.6	12.4
																					1.3
																					3.2
																					0.1
																					2.1
																					0.1
																					0		Jan
																			2022-01-04	36	0.7	3.5	46.4
																					0
																					0
																					0.1
																					0
																					0
																					2.7
																			2022-01-11	37	19.3	20.5
																					0.1
																					0.7
																					0.4
																					0
																					0
																					0
																			2022-01-18	38	0	12.1
																					0.5
																					5.6
																					2.1
																					3.9
																					0
																					0
																			2022-01-25	39	4.1	8.1
																					0
																					0
																					4
																					0
																					0
																					0
																			2022-02-01	40	0.1	2.3	Feb
																					1.6		6.8
																					0.1
																					0.2
																					0.2
																					0.1
																					0
																			2022-02-08	41	0.1	1.8
																					0
																					1.6
																					0.1
																					0
																					0
																					0
																			2022-02-15	42	0	2.5
																					0
																					0
																					0
																					0
																					2.4
																					0.1
																			2022-02-22	43	0	0.2
																					0.2
																					0
																					0
																					0
																					0
																					0
																			2022-03-01	44	0	0.4	March
																					0		9.3
																					0
																					0
																					0
																					0.4
																					0
																			2022-03-08	45	0	5.5
																					0
																					0
																					5
																					0.5
																					0
																					0
																			2022-03-15	46	0	0.1
																					0
																					0
																					0.1
																					0
																					0
																					0
																			2022-03-22	47	0	1.4
																					0
																					0
																					0
																					0
																					0
																					1.4
																			2022-03-29	48	0.6	4.2
																					0.1
																					1.2
																					0		April
																					0.1		32.4
																					0
																					2.2
																			2022-04-05	49	1.2	18.4
																					1.2
																					0
																					0.8
																					4.4
																					0	16.6
																					10.8
																			2022-04-12	50	0	0.6
																					0.6
																					0
																					0
																					0
																					0
																					0
																			2022-04-19	51	0	11.1
																					0
																					1.5
																					9.5
																					0	11.1
																					0.1
																					0
																			2022-04-26	52	0	0
																					0
																					0
																					0
																					0
																					0	0
																					0		May
																			2022-05-03	53	0	14.9	77.1
																					0.2
																					9.5
																					0
																					0.1
																					0.3
																					4.8
																			2022-05-10	54	0.1	11.2
																					0
																					0
																					0
																					2.6
																					1	11.5
																					7.5
																			2022-05-17	55	0.4	11.7
																					0
																					0
																					0
																					4
																					5.2
																					2.1
																			2022-05-24	56	0.4	39.3
																					3.6
																					30.6
																					4.7
																					0
																					0
																					0	35.3
																			2022-05-31	57	0	0
																					0		June
																					0		45.5
																					0
																					0
																					0
																					0
																			2022-06-07	58	3.9	33.3
																					10.7
																					0.2
																					0
																					11.1	19.3
																					7.4
																					0
																			2022-06-14	59	0.6	3.9
																					0
																					0
																					0
																					0
																					0
																					3.3
																			2022-06-21	60	0	7.9
																					1.7
																					0.5
																					0.5
																					3.1
																					0
																					2.1
																			2022-06-28	61	0	0.4
																					0.4
																					0
																					0
																					0	4.2	July
																					0		19.3
																					0
																			2022-07-05	62	3.6	8.2
																					0.6
																					2
																					0
																					2
																					0	8.2
																					0
																			2022-07-12	63	0	0
																					0
																					0
																					0
																					0
																					0
																			2022-07-18		0	0
																					0
																					0
																					0
																					0
																					0
																					0
																					0
																					0
																					4.1
																					0.5
																					2.1
																					2.9
																			2022-07-31		1.5
				48.5
				1.3
				5.8
				7.5
				13.7
				8.1
				0.2
				12
				27.4
				34
				8.2
				14.6

## Sheet: Migration
Week post-placement	datum	50	50	100	100		150	150	Week	Week	Average rainfall	Sum rainfall per week, sampling diff days of week		Month	Av rainfall monthly	Sum rainfall	Av temperature
									25	1	2.3			June	0.856667	25.7
2	2018-07-02	0	333	0	0		0	0	26	2	0.428571	3		July	2.62903	81.5	21.9
3									27	3	0	0		Aug	3.24516	100.6	18.1
4	2018-07-16	0	0	0	0		0	0	28	4	0	0		Sep	1.49667	44.9	13.1
5									29	5	0.428571	3		Oct	0.825806	25.6	7.7
6	2018-07-30	154	0	1692	0		182	0	30	6	11	77
7									31	7	2.67143	18.7
8	2018-08-14	0	400	0	375		0	125	32	8	2.85714	20
9									33	9	4.91429	34.4
10	2018-08-27	334	1000	0	125		71	0	34	10	1.25714	2.5
11									35	11	2.88571	20.2
12	2018-09-11	2500	6900	167	125		111	222	36	12	0.014286	0.1
13							125	625	37	13	2.44286	17.1
14	2018-09-23	3250	5250	250	125				38	14	1.02857	7.2
15							250	600	39	15	2.92857	20.5
16	2018-10-06	2167	2333	182	500				40	16	0.228571	1.6
17							167	400	41	17	0.257143	1.8
18	2018-10-20	2571	1429	214	429				42	18	0.228571	1.6
											1.05714	7.4
		Av 50	Av 100	Av 150	sum rain	Av yield/month	week
					3		1							Distance from pats			Sum rainfall
	2018-07-02	166.5	0	0	0		2				2.3		Total monthly yield L3	50	100	150
					0		3				0.428571		July	277	846	91	25.7	July
	2018-07-16	0	0	0	3		4				0		Aug	867	250	98	81.5	Aug
					77		5				0		Sep	8950	333.5	541.5	100.6	Sep
	2018-07-30	77	846	91	18.7		6				0.428571		Oct	4250	662.5	708.5	44.9	Oct
					20		7				11
	2018-08-14	200	187.5	62.5	34.4		8				2.67143
					2.5		9				2.85714
	2018-08-27	667	62.5	35.5	20.2		10				4.91429
					0.1		11				1.25714
	2018-09-11	4700	146	166.5	17.1		12				2.88571			50 cm	100 cm	150 cm	Weekly rainfall prior sampling
	2018-09-23	4250	187.5	375	7.2		13				0.014286			166.5	0	0	3
					20.5		14				2.44286
					1.6		15				1.02857			0	0	0	0
	2018-10-06	2250	341	425	1.8		16				2.92857
					1.6		17				0.228571			77	846	91	77
	2018-10-20	2000	321.5	283.5	7.4		18				0.257143
											0.228571			200	187.5	62.5	20
														667	62.5	35.5	8.8
														4700	146	166.5	0.1
														4250	187.5	375	13.2
					Date	Temperature	Study week	sampling day	weekly precip	monthly precip
					2022-06-25	17.3	1	0	3	June
								0
								0		25.7
								3
								0
								0
								0
					2022-07-02		2	0	0	July
								0
								0		81.5
								0
								0
								0
								0
					2022-07-09	21.6244	3	0	0
								0
								0
								0
								0
								0
								0
					2022-07-16		4	0	3
								0
								0
								0
								1
								2
								0
					2022-07-23	24.2548	5	0	77
								0
								0
								0
								0
								7
								70
					2022-07-30		6	1.5	18.7
								0
								0
								12
								0
								0.2
								5
					2022-08-06	19.6964	7	0	20	Aug
								0		100.6
								2
								0
								1
								8
								9
					2022-08-13		8	0	34.4
								0.4
								0
								0
								32
								2
								0
					2022-08-20	15.8982	9	0	8.8
								0
								0
								0.2
								1.4
								7
								0.2
					2022-08-27		10	1	20.2
								0
								0.1
								18.6
								0.5
								0
								0
					2022-09-03	15.8441	11	0	0.1	Sep
								0		44.9
								0
								0
								0
								0
								0.1
					2022-09-10		12	4.2	17.1
								6.5
								0
								0
								0.4
								0
								6
					2022-09-17	14.4049	13	0	7.2
								0.2
								0
								0.9
								5.1
								1
								0
					2022-09-24		14	0	20.5
								2
								3.1
								13
								0.4
								0
								2		Oct
					2022-10-01	7.16068	15	0	1.6
								0.8
								0.3		25.6
								0.5
								0
								0
								0
					2022-10-08		16	1.8	1.8
								0
								0
								0
								0
								0
								0
					2022-10-15	9.30917	17	0	1.6
								0.5
								0
								0
								0
								0
								1.1
					2022-10-22		18	6	7.4
								0.2
								0
								0
								0
								1
								0.2	1.05714

## Sheet: Cyath grass overwintering
EPG	SV/Cyath		2020-07-01	2020-08-01	2020-09-01	2020-10-01	2020-11-01	2020-12-01	2021-04-01	2021-05-01	2021-06-01	2021-07-01	2021-08-01	2021-09-01	2021-10-01	2021-11-01
2325	4.44	Maze	14.877	29.6537	72.407	345	1068.57	566.106	174.5	693.769	15.1246	2.90882	2.35732	0.324675	0.0926784	0.293686
1500	0.56	Morgan	5.11161	35.7276	2.32877	531.711	35.8722	168.276	3.66667	4.26667	3.0303	1.7183	1.72176	0	0	0.19802
1850	1.11	Kizmah	34.2494	22.846	48.4069	24.2386	5.83232	202.376	100	113.684	7.32218	0.695134	0.319361	0.201715	0.049505	0.332594
1750	1.11	Dharma	14.3936	40.8889	280.303	515.958	129.302	280.764	0	39.6867	1.70778	0.994475	0.890208	0.41806	0.147059	0
2325	6.44	Ellie	42.5462	25.7618	122.985	598.297	19.6046	80.117	102	60.2201	6.93431	2.95827	0.427772	0.0684932	0.428449	0.143266
1000	2.22	Nidaros	4.50122	113.322	90.5768	454.465	16.73	15.993	81.5	2.06573	2.10342	0.608779	0.864012	0.0431406	0	0
950	1.9	Nidaros Ö	3.61733	5.87213	112.256	250.267	20.8589	75.4128	0	0.508906	0.18018	0.586207	0.386598	0.377358	0	0.331126
1750	3.75	Maze Ö	3.42665	3.66569	177.778	73.8281	5.35906	5.01931	66.5	2.69841	0.407925	0.800457	0.25641	0	0.253807	0.304878
50	1.67	K-berg	0.337079	0.241663	30.4668	69.3458	6.08782	47.4097	3	42.9795	7.31244	2.47608	0.848523	0.470588	0.222222	0.34662
50	0.22	Melody	7.48708	12.8821	12.5874	10.0685	13.3898	1.1396	20.2	9.92556	8.31758	0.266972	0.0935016	0	0	0
			L3/g TS grass
		Converted to L3/kg grass
			2020-07-01		2020-08-01	2020-09-01	2020-10-01	2020-11-01	2020-12-01				2021-04-01	2021-05-01	2021-06-01	2021-07-01	2021-08-01	2021-09-01	2021-10-01	2021-11-01
		Maze	1488		2965	7241	34500	106857	56611				17450	69377	1512	291	236	32	9	29
		Morgan	511		3573	233	53171	3587	16828				367	427	303	172	172	0	0	20
		Kizmah	3425		2285	4841	2424	583	20238				10000	11368	732	70	32	20	5	33
		Dharma	1439		4089	28030	51596	12930	28076				0	3969	171	99	89	42	15	0
		Ellie	4255		2576	12299	59830	1960	8012				10200	6022	693	296	43	7	43	14
		Nidaros	450		11332	9058	45446	1673	1599				8150	207	210	61	86	4	0	0
		Nidaros Ö	362		587	11226	25027	2086	7541				0	51	18	590	39	38	0	33
		Maze Ö	343		367	17778	7383	536	502				6650	270	41	80	26	0	25	30
		K-berg	34		24	3047	6935	609	4741				300	4298	731	248	85	47	22	35
		Melody	749		1288	1259	1007	1339	114				2020	993	832	27	9	0	0	0
		Average	1305.6		2908.6	9501.2	28731.9	13216	14426.2				5513.7	9698.2	524.3	193.4	81.7	19	11.9	19.4
		SD	1354.59		3099.81	8032.04	21920.6	31409.6	16586.2				5652.29	20183.2	441.254	162.173	67.9883	18.1549	13.6854	14.0584
		℃ medel	16.1		18.2	13.2	8.2	5.9	3.2	-2.3	-3.2	3.1	4.7	10.3	18.4	20.6	15.2	11.6	8.7	2.1
		SD	2.1		3.5	1.6	3.8	3.6	2.2	3.5	6.1	3.7	2.1	4.0	2.1	2.4	1.8	2.4	3.4	4.7
		Sum monthly rainfall	89.3		20	35.6	104.1	30	47	46.4	6.8	9.3	32.4	77.1	45.5	19.3	116.1	22.8	48.8	22.9

## Sheet: Cyath faeces overwintering
	2020-07-01	2020-08-01	2020-09-01	2020-10-01	2020-11-01
Maze	1214.23	297.385	568.691	546.06	460.553
Morgan	827.441	355.882	521.983	1036.78	44.0336
Kizmah	603.463	44.2802	124.149	1370.3	24.1433
Dharma	463.167	85.743	494.846	1407.89	7.84431
Ellie	575.233	143.356	219.755	423.633	395.887
Nidaros	274.632	119.153	158.889	430.493	15.4192
Nidaros Ö	383.95	404.474	160.749	18.7056	4.51309
Maze Ö	566.895	72.3404	311.123	31.631	16.2681
K-berg	5.8819	25.567	50.8001	400.543	5.83861
Melody	7.48708	8.9172	27.0981	52.7378	0.549702
	L3/g faeces
Converted to L3/kg faeces
	2020-07-01	2020-08-01	2020-09-01	2020-10-01	2020-11-01
Maze	1214232	297385	568691	546060	460553
Morgan	827441	355882	521982	1036779	44033.6
Kizmah	603463	44280.2	124149	1370303	24143.3
Dharma	463167	85743	494846	1407895	7844.31
Ellie	575233	143356	219755	423633	395887
Nidaros	274632	119153	158889	430493	15419.2
Nidaros Ö	383950	404474	160749	18705.6	4513.09
Maze Ö	566895	72340.4	311123	31631	16268
K-berg	5881.19	25567	50800.1	400543	5838.61
Melody	7487.09	8917.2	27098.1	52737.8	549.702
Average	492238	155710	263808	571878	97505
SD	344952	136477	189658	499189	166404
℃ average	16.1	18.2	13.2	8.2	5.9
SD	2.1	3.5	1.6	3.8	3.6

## Sheet: S vulgaris grass overwintering
	2020-07-01	2020-08-01	2020-09-01	2020-10-01	2020-11-01	2020-12-01	2021-04-01	2021-05-01	2021-06-01	2021-07-01	2021-08-01	2021-09-01	2021-10-01	2021-11-01
Maze	0.106637	0.21645	0.0652316	1.16667	1.33571	1.81113	3	1.18694	0.177936	0.241935	0.248139	0.324675	0.0926784	0
Morgan	0.0359971	0.495356	0.00805802	2.58112	0	1.83908	0.666667	0	0	0.0620732	0.275482	0.20429	0	0
Kizmah	0	0.176554	0	0.317259	0	1.2959	0.4	0.300752	0.41841	0.0503525	0.0798403	0.100857	0.049505	0
Dharma	0.0424628	0.177778	0.0977517	0.523218	0.348837	0.990099	0	0.130548	0	0.232378	0.098912	0.083612	0.147059	0
Ellie	0	0.646353	0.895522	1.06458	0.164745	0.730994	2.66667	0.314465	0.364964	0	0	0.136986	0.342759	0.286533
Nidaros	0.0977199	1.47059	0.812348	0	0.380228	0	0.75	0	0	0.0445236	0	0.0431406	0	0
Nidaros Ö	1.679	0.03	0.596529	0.611154	0	0.366972	0	0	0	0	0	0		0
Maze Ö	0.571755	0.0366569	0	1.66016	0	0	0	0	0	0.132743	0.10989	0.0922509	0.126904	0
K-berg	0.435696	0.144998	0.19656	0.046729	0.199601	0.941915	0	0	0.2849	0.218448	0.0628536	0	0	0
Melody	0.499139	0.567686	0.34965	0	0.508475	0	0	0.372208	0.378072	0	0.0467508	0	0	0
	L3/g TS grass
Converted to L3/kg grass
	2020-07-01	2020-08-01	2020-09-01	2020-10-01	2020-11-01	2020-12-01	2022-01-21	2022-02-21	march 21	2021-04-01	2021-05-01	2021-06-01	2021-07-01	2021-08-01	2021-09-01	2021-10-01	2021-11-01	2022-12-21	2022-01-22	2022-02-22	mars 22 april 22	2022-05-22
Maze	11	22	7	117	134	181				300	119	18	24	25	32	9	0
Morgan	4	50	1	258	0	184				67	0	0	6	28	20	0	0
Kizmah	0	18	0	32	0	130				40	30	42	5	8	10	5	0
Dharma	4	18	10	52	35	99				0	13	0	23	10	8	15	0
Ellie	0	65	90	106	16	73				267	31	36	0	0	14	34	29
Nidaros	10	147	81	0	38	0				75	0	0	4	0	4	0	0
Nidaros Ö	168	3	60	61	0	37				0	0	0	0	0	0		0
Maze Ö	57	4	0	166	0	0				0	0	0	13	11	9	13	0
K-berg	44	14	20	5	20	94				0	0	28	2.2	6	0	0	0
Melody	50	57	35	0	51	0				0	37	38	0	5	0	0	0
Medel	34.8	39.8	30.4	79.7	29.4	79.8				74.9	23	16.2	7.72	9.3	9.7	8.44444	2.9
SD	49.0424	41.3468	32.8548	79.3713	39.0364	67.2098				108.122	35.0286	17.2847	8.71697	9.43451	9.69588	10.6156	8.7
℃ average	16.1	18.2	13.2	8.2	5.9	3.2	-2.3	-3.2	3.1	4.7	10.3	18.4	20.6	15.2	11.6	8.7	2.1
SD	2.1	3.5	1.6	3.8	3.6	2.2	3.5	6.1	3.7	2.1	4.0	2.1	2.4	1.8	2.4	3.4	4.7
Rainfall	89.3	20	35.6	104.1	30	47	46.4	6.8	9.3	32.4	77.1	45.5	19.3	116.1	22.8	48.8	22.9
Average rainfall
	1.3	0	0	0	4.1	0.3	2.1	0.1	0	0	0	0	0	0.1	0.4	0.3	0.1	0	5.3	0	0	0.1
	3.2	0	0.3	0	3.6	0.1	0.1	1.6	0	0.1	0	0	0	0	0	0	2.6	0.3	0	0.4	0	0
	2.8	0	2.9	0	0	1	0	0.1	0	0	0	0	0	0	0	5.6	5.7	0.4	3.1	0.2	0	0
	0.4	0	0.1	2.8	0	6	0.7	0.2	0	2.2	0.2	0	0	0	0	0.6	0	0	0.4	3.3	0	8.3
	28.3	0	0.5	0	0	0	0	0.2	0	1.2	9.5	0	3.6	0	0	10.6	0	0	1.7	1.6	0	7.4
	2.8	0	0	22.9	0	0	0	0.1	0.4	1.2	0	0	0.6	0	0	2.4	1.3	0	0	0	0	1
	0	0	2.7	1	0	0	0.1	0	0	0	0.1	3.9	2	23.8	0	0.1	5	0	2.4	0.3	0	10.8
	2.3	0	1.7	2.4	0.2	0	0	0.1	0	0.8	0.3	10.7	0	0.2	0	0	0.4	0	1.5	1.1	0	6.7
	0	0	3.6	6.2	0	0	0	0	0	4.4	4.8	0.2	2	0	0	0	6.1	0.5	0	0	0	0.3
	0.1	0	0.1	4.2	0.3	0	2.7	1.6	0	0	0.1	0	0	0	0	2.8	0.3	4.7	0	0	0	0
	0.6	0	0	1.5	0	1.1	19.3	0.1	5	10.8	0	11.1	0	9.6	2.8	6	0	1	0.5	0	0	0
	3.8	0	4.5	0	0.3	1.2	0.1	0	0.5	0	0	7.4	0	11.5	4.3	0.1	0.1	0	0	0.2	0	0
	0	1	0.1	0	0.4	0	0.7	0	0	0.6	0	0	0	1.1	0	0.4	0	0.6	1.1	1.5	0	0
	5.3	0	0	0	0.1	1.4	0.4	0	0	0	2.6	0.6	0	2.7	0.1	2.1	0	0	0	9.4	0	0.1
	0	0	1.1	0.9	0	2.3	0	0	0	0	1	0	0	1.1	0.1	1.7	0	0	0	0.2	0	0
	0.9	0	0.1	1.4	0.1	0	0	0	0	0	7.5	0	0	3	0	0	0	0	0	3.3	0	0
	0	0	0	0	1.6	6.7	0	0	0	0	0.4	0	0	26.2	0.1	0	0.8	0.6	0	0	0	0
	0	0	0	0	1.4	0.5	0	0	0.1	0	0	0	0	9.3	0	0	0	0	0	0	0	0
	0	0	0	0	3.5	0.3	0.5	0	0	0	0	0	0	0.8	0	4.2	0	0.3	10.7	0	0	0
	3.4	0	0	5.9	0	0.8	5.6	2.4	0	0	0	3.3	0	0.3	0	0.3	0	1.1	0.2	1.5	0	0
	2.4	0.1	0	6.8	7.9	0	2.1	0.1	0	1.5	4	0	0	0	1.1	1.9	0.3	0	0	20.4	0	0
	0	0.4	0	10.5	0	4.1	3.9	0	0	9.5	5.2	1.7	0	0	0.4	0	0.1	0	0	1	0	0
	0	0	0	0.1	0	0	0	0.2	0	0	2.1	0.5	0	0	11.1	0	0	2.6	0	0	0	0
	0	0.4	1.1	6.2	2.1	1.2	0	0	0	0.1	0.4	0.5	0	5	0.5	0.6	0.1	0	0	0	0	0
	0	0.2	5	12.2	2.2	5.1	4.1	0	0	0	3.6	3.1	0	9.5	0	0	0	0	0	0	0	0
	11.6	0	9.2	14.4	0	4.2	0	0	0	0	30.6	0	0	10.6	0.1	0.1	0	0	0	0	0	0
	0	0	0	0.6	0	0.5	0	0	0	0	4.7	2.1	4.1	1.1	0	6.5	0	0	1.5	0	0	0
	5.1	1.7	0	2.5	0	5.6	4	0	1.4	0	0	0	0.5	0.1	0	1.8	0	5.6	0	0	0	0
	0.2	7.5	2.6	0	0	1.3	0		0.6	0	0	0.4	2.1	0.1	0	0	0	0	14.8		0.3	0
	14.7	6.1	0	0	2.2	3.2	0		0.1	0	0	0	2.9	0	1.8	0.1	0	0.5	0.2		0	0
	0.1	2.6		1.6		0.1	0		1.2		0		1.5	0		0.6		0.1	0		0.2
Sum	89.3	20	35.6	104.1	30	47	46.4	6.8	9.3	32.4	77.1	45.5	19.3	116.1	22.8	48.8	22.9	18.3	43.4	44.4	87.8	34.7

## Sheet: S vulgaris faeces overwintering
	2020-07-01	2020-08-01	2020-09-01	2020-10-01	2020-11-01
Maze	4.80284	3.20234	2.97503	8.99604	2.48054
Morgan	19.9383	7.25126	18.4862	14.2676	1.00076
Kizmah	0.675154	0.84867	1.56061	10.3823	2.29937
Dharma	0.968022	0.141611	4.03688	21.9298	0.560308
Ellie	5.12452	1.90959	5.34159	3.44417	1.22851
Nidaros	1.67392	2.51826	1.70981	5.38117	2.32344
Nidaros Ö	7.679	3.94737	5.43596	0	0
Maze Ö	0.571755	0.638298	14.1419	4.51871	0
K-berg	0.435696	3.09278	6.55485	24.3573	0.921886
Melody	0.499139	0	3.0109	4.52039	0
	L3/g faeces
Converted to L3/kg faeces
	2020-07-01	2020-08-01	2020-09-01	2020-10-01	2020-11-01
Maze	4800	3200	2980	9000	2480
Morgan	19940	7250	18490	14270	1000
Kizmah	680	850	1560	10380	2300
Dharma	970	140	4040	21930	560
Ellie	5120	1910	5340	3440	1230
Nidaros	1670	2520	1710	5380	2320
Nidaros Ö	7680	3950	5440	0	0
Maze Ö	570	640	14140	4520	0
K-berg	440	3090	6550	2436	920
Melody	500	0	3010	4520	0
Average	4237	2355	6326	7587.6	1081
SD	5755.69	2089.09	5312.89	6206.11	938.621
℃ average	16.1	18.2	13.2	8.2	5.9
SD	2.1	3.5	1.6	3.8	3.6

## Sheet: Sampling dates overwintering
Month	Faeces	Grass
juli	x	x
aug	x	x
nov	x	x
dec		x	Faecal pats washed away by rain
jan			frozen
feb			frozen
mars			frozen
april		x
maj		x
juni		x
juli		x
aug		x
sept		x
okt		x
dec			frozen
jan			frozen
feb			frozen
mars			frozen
